# Supplementary material for: A Novel Prognostic Model Based on Autophagy-Related Long Non-Coding RNAs for Clear Cell Renal Cell Carcinoma
Source: Front Oncol. 2021 Aug 3;11:711736. doi: 10.3389/fonc.2021.711736 (PMC8370088; doi:10.3389/fonc.2021.711736)
Supplement: Supplementary Data Sheet 1 — The expression information of autophagy-related long non-coding RNAs. [file DataSheet_2.xlsx]

## Sheet: Sheet1
ID	TCGA-A3-3306-01A-01R-0864-07	TCGA-A3-3329-01A-01R-0864-07	TCGA-B8-5550-01A-01R-1541-07	TCGA-A3-3378-01A-02R-1325-07	TCGA-A3-3343-01A-01R-0864-07	TCGA-B0-5100-01A-01R-1420-07	TCGA-CJ-4869-01A-02R-1426-07	TCGA-CJ-4895-01A-01R-1305-07	TCGA-B0-5691-01A-11R-1541-07	TCGA-B0-5121-01A-02R-1420-07	TCGA-B0-5098-01A-01R-1420-07	TCGA-A3-3308-01A-02R-1325-07	TCGA-BP-4807-01A-01R-1305-07	TCGA-B0-5707-01A-11R-1541-07	TCGA-BP-4971-01A-01R-1334-07	TCGA-B8-4620-01A-02R-1325-07	TCGA-BP-4967-01A-01R-1334-07	TCGA-BP-5198-01A-01R-1426-07	TCGA-BP-4326-01A-01R-1289-07	TCGA-CJ-4904-01A-02R-1426-07	TCGA-CZ-4853-01A-01R-1426-07	TCGA-A3-3387-01A-01R-1541-07	TCGA-A3-3326-01A-01R-0864-07	TCGA-BP-4784-01A-01R-1305-07	TCGA-BP-4766-01A-01R-1289-07	TCGA-CZ-5456-01A-01R-1503-07	TCGA-CZ-4857-01A-01R-1305-07	TCGA-B0-5400-01A-01R-1503-07	TCGA-BP-5010-01A-02R-1420-07	TCGA-CJ-4644-01A-02R-1325-07	TCGA-CJ-6033-01A-11R-1672-07	TCGA-EU-5907-01A-11R-1672-07	TCGA-B4-5836-01A-11R-1672-07	TCGA-A3-3323-01A-02R-1325-07	TCGA-BP-4353-01A-02R-1289-07	TCGA-B0-5077-01A-01R-1334-07	TCGA-CZ-5984-01A-11R-1672-07	TCGA-B8-A54G-01A-11R-A266-07	TCGA-B0-4713-01A-01R-1277-07	TCGA-CZ-5463-01A-01R-1503-07	TCGA-6D-AA2E-01A-11R-A37O-07	TCGA-CJ-6032-01A-11R-1672-07	TCGA-BP-4801-01A-02R-1420-07	TCGA-EU-5904-01A-11R-1672-07	TCGA-B8-5158-01A-01R-1420-07	TCGA-BP-4969-01A-01R-1334-07	TCGA-B8-5546-01A-01R-1541-07	TCGA-B4-5844-01A-11R-1672-07	TCGA-CZ-5452-01A-01R-1503-07
AL136295.7	1.22642	3.82068	0.607314	2.19756	2.86077	4.42049	1.03753	2.8915	1.68453	2.26845	2.08718	2.42522	1.18045	1.56119	5.10246	2.20257	1.77453	0.852823	2.08362	1.1665	2.30877	1.56537	3.87758	1.2223	3.06697	0.651246	2.13479	1.70817	3.90536	1.06704	1.24138	3.13741	1.10516	2.92157	1.69334	2.78642	0.873208	4.29483	2.97239	1.06849	2.7424	1.22649	1.41097	1.19491	0.986443	4.05439	1.25871	1.66966	1.69285
AC002553.1	1.1839	0.627718	0.192754	1.78271	2.11965	2.15242	0.983191	1.2427	0.420083	1.41425	2.39956	1.80169	0.369068	0.596964	6.46396	1.06378	1.02729	0.206419	3.06229	0.236663	1.37276	1.1711	2.84819	0.474154	1.39216	0.298296	1.23806	0.914293	1.48034	0.319314	0.919698	0.306822	0.525263	1.60195	1.2239	1.66104	0.512024	1.46562	1.22087	1.00708	0.981233	0.404068	0.382022	0.863813	0.368994	3.02388	0.637017	0.657432	0.81054
AL035661.1	0.0207493	0.0942988	0.0193043	0.124977	0.0288539	5.18702	0.471602	0.0483995	3.03561	0.0743592	0	0.0177898	0.0369621	0.327523	0.071363	0.16085	0.044319	0.0526218	0.0517305	0	0.0317265	0.0781906	0	15.0532	0.0602454	0.041824	0.0173589	0.160241	0.0182068	0.191876	0	0	0.0545533	0.0380694	0.255898	0.0232894	0.0123777	0.118554	0.264919	0.0441259	0.0416905	0.035409	0.098669	0.0563326	0.0117583	0.0392572	1.26208	0.0460892	0.142057
LENG8-AS1	5.61096	1.94491	1.15022	4.35336	5.31633	1.61374	1.0863	2.57324	1.26672	2.31753	3.51492	3.19623	0.762343	1.36771	12.9197	4.11508	5.50479	1.16974	4.97906	0.76043	3.87768	3.66736	8.03311	0.710978	5.13592	1.08626	5.20332	1.25522	2.7204	0.351772	1.01981	2.72098	1.10016	4.48426	2.55271	6.1484	1.59982	5.72354	2.67127	3.28444	2.17833	1.04948	1.24041	3.49849	2.06946	13.0508	0.676342	1.56319	3.3857
AC092611.2	2.03016	1.95174	1.08968	3.13538	3.25745	0	0.136517	0.72854	1.023	0.513013	0.418926	1.07113	2.08641	1.09557	0.581859	1.32066	2.79355	0.792096	1.07069	1.99013	3.10419	1.27506	2.78295	2.08482	2.17644	1.83622	0.914538	0.274097	0.274061	1.56446	0.523321	1.457	1.79631	3.93968	1.92597	1.75283	1.21106	0.594852	0.230061	3.38748	0.862883	1.86549	2.86437	1.48392	0.752222	1.08336	1.89975	1.79222	0.6415
LINC00982	0.0211939	0.0128426	0.0630975	0	0.00884166	0.301835	0.0197624	0.029662	1.63363	0.0658256	0.0126343	0.0799524	0.0151017	0.0669082	0.359602	0.0238977	0.0181075	0.0268747	0.0317034	0.0275384	0.0367272	0.0346086	0.0453224	0.320126	0.103381	0.0341762	0.0531925	0.0505904	0.49096	0.0163323	0.0103305	0	0.0167167	0.13221	0.0676517	0.218854	0.00758578	0.0121095	0.0499561	0	0.144785	0.0144671	0.0979038	0.0431548	0.00240205	0.0882164	1.01543	0.0313846	0.0145101
NFYC-AS1	0.914594	1.01249	0.157089	1.53492	1.174	0.341087	0.123002	0.579838	0.460864	0.714354	0.310352	1.00129	0.213053	0.579933	3.69401	0.88253	0.939184	0.214105	0.473578	0.246114	0.917955	1.20186	1.60478	0.161009	1.87111	0.14181	1.3655	0.316113	0.432129	0.260232	0.19718	0.291726	0.277456	1.38115	0.459348	1.12921	0.419684	2.33145	0.842966	0.676259	1.10258	0.504247	0.229406	0.324705	0.215288	2.58227	0.42134	0.38547	0.577997
AL513320.1	0.763255	0.346874	0.035505	1.37917	1.75127	1.32983	0.133444	0.563779	0.666647	1.09411	0.523245	0.490793	0.169954	0.234262	4.65948	0.268945	1.36534	0.145175	0.190288	0.171647	2.19793	0.910799	4.14848	0.262015	0.709152	0.179489	0.638539	0.616232	0.971109	0.117634	0.441787	0.197806	0.12542	2.06554	0.221485	0.920942	0.182124	2.72561	2.81104	0.730419	0.345052	0.108542	0.1037	0.259021	0.0432524	4.28404	0.178557	0.141281	0.809954
SH3BP5-AS1	1.74313	1.4395	0.300464	1.91474	2.40672	2.85423	0.412621	1.37143	0.971903	1.07329	0.584971	2.77602	0.416725	0.541002	6.46744	2.71074	1.20274	0.525025	1.95872	0.33521	1.04671	1.50046	3.40149	0.64751	2.07015	0.233683	0.848656	0.874967	2.37969	0.210585	0.343089	0.266116	0.457209	2.54487	1.67909	1.94955	0.701461	2.43274	2.07388	0.808315	2.20042	0.600587	0.573795	0.758766	0.455188	3.55386	0.782649	0.524226	1.09419
AC129510.1	0.940935	1.10146	0.0795825	1.7174	1.01108	0.356393	0.22433	1.13066	0.513649	0.766369	1.88672	1.76013	0.457131	0.86264	4.43745	0.48226	0.52528	0.352519	0.506493	0.170994	0.610368	1.04761	1.67679	0.358901	1.21698	0.459787	1.68172	0.63057	0.825639	0.197753	0.156354	0.487709	0.39357	1.68713	0.775696	1.05612	0.40822	1.18113	1.13414	0.836787	0.988252	0.316278	0.37771	0.60961	0.751345	1.91509	0.16009	0.285006	0.497789
AL162586.1	0.475378	1.01621	0.530727	1.20187	1.17521	1.35243	0.36939	0.837805	0.761215	0.984308	1.76329	1.71181	0.282274	0.629942	6.40665	0.558358	1.02665	0.281305	1.91603	0.332599	0.732255	0.995216	2.22141	0.435176	1.7974	0.26262	1.06054	0.422745	1.39043	0.211658	0.405496	0.383289	0.465221	1.43427	1.06526	3.17179	0.384409	1.38825	1.23464	0.588597	0.859636	0.420642	0.588463	0.623795	0.311294	6.74885	0.217479	0.524054	0.368855
AC087741.1	1.31153	1.57261	0.0732976	2.03459	2.3587	0.972456	0.186358	0.890027	0.333942	1.20686	2.8787	1.74828	0.0536607	0.272289	4.39118	0.248215	0.623615	0.129284	1.09763	0.115802	0.434615	0.663628	2.45282	0.134344	1.02802	0.24599	1.40351	0.357899	1.02882	0.0535694	0.448959	0.124909	0.222367	1.81535	0.383274	1.25881	0.64138	3.11571	2.16652	0.437586	0.8846	0.535149	0.261305	0.63224	0.391307	1.94652	0.277548	0.374017	1.10732
HOXB-AS3	0.335026	0.300757	0.150075	0.249126	0.362355	5.42364	0.072314	0.289436	1.32763	0.481735	3.6541	0.712782	0.0331558	1.14253	1.33718	1.16303	0.629454	0.11014	0.804324	0.328658	0.66405	0.880628	0.597033	2.52738	0.122494	0.133394	0.757801	0.888571	0.283086	0.124306	0.302409	0.0257262	0.0570914	1.66192	0.360072	0.174092	0.518144	0.0590809	0.170612	0.379986	0.361506	0.239984	0.143299	0.193704	0.26017	0.453875	0.290284	0.165372	0.118933
AC007566.1	4.36819	1.76975	0.378045	2.31151	2.84884	0.384772	0.670963	1.39542	1.25698	1.23373	0.908369	2.29354	0.301602	0.534502	7.25941	2.57727	3.38126	0.429382	2.25828	0.778437	1.48425	2.44573	3.07753	0.54247	2.08434	0.682548	2.29464	0.736972	1.51535	0.365321	0.453894	0.561646	0.712229	4.03829	3.51287	2.03339	1.23219	6.09447	2.16168	2.57801	0.986535	0.731954	0.6901	0.988271	0.844317	5.21069	0.221808	0.752155	0.973689
AC092118.2	0.213528	0.646944	0.0662193	0.833595	0.569118	0.835729	0.165921	0.276707	0.388545	0.467634	1.97299	1.03741	0.221884	0.34329	4.65111	0.476521	0.931163	0.203071	0.776346	0.0889258	0.36277	0.447027	0.443938	0.162892	0.475315	0.167379	0.655005	0.324806	0.874365	0.109698	0.281882	0.184461	0.0233917	0.979417	0.283995	1.85743	0.127377	0.610013	0.943699	0.0908187	0.607793	0.141707	0.0483518	0.0966184	0.242006	1.54863	0.233115	0.158099	0.65785
AL022328.3	1.11869	0.63551	0.35777	1.61433	0.704902	1.29764	0.28523	0.462089	0.763356	0.626413	0.43764	1.01908	0.311374	0.45985	2.2043	0.443463	0.429352	0.3768	0.631889	0.454242	0.463266	0.570864	1.12138	0.586715	0.730824	0.117444	0.760416	0.466327	1.19634	0.242459	0.3834	0.144961	0.183826	1.44316	0.228253	1.1183	0.604777	1.53137	0.721016	0.237903	0.667293	0.556809	0.308732	0.545738	0.356594	1.5433	0.45799	0.414147	0.837698
AC087286.2	0.0359655	0.217935	0.83652	0.385114	0.125034	0.136225	0.0419202	0.167785	0.628265	0.665928	0.0428799	1.11008	0.800846	0.0315392	0.639096	0.887112	0.364893	0.889308	0.829413	1.06045	0.256632	0.677652	0.128185	0.438986	0.480357	0.410804	0.752218	0.0757503	0.504936	0.471162	0.350611	0.335552	0.638274	0.593883	0.730564	0.302762	0.236002	0.0684981	0.211935	0.520098	0	0.286419	0.610808	1.02525	0.366859	0.158773	0.134621	1.17169	0.172363
AL928654.2	1.49358	1.81817	0.198509	2.53461	3.04127	1.41429	0.373043	1.57605	0.87357	1.43371	6.10533	5.30512	0.57013	0.795213	5.53435	2.10515	2.25021	0.270559	3.92315	0.373209	1.27781	1.44058	4.5628	0.895235	5.23488	0.286721	3.57008	0.599193	3.13599	0.123318	0.520007	0.552969	0.315551	4.99128	3.13451	3.50252	0.540949	1.93026	1.8336	0.612567	2.46508	0.879946	0.43484	1.4844	0.453421	6.72812	0.798652	0.710913	0.657357
BHLHE40-AS1	0.463038	1.7801	0.666507	1.43833	0.540631	0.416947	2.2199	0.597777	0.476922	0.77751	0.223948	0.531821	0.295697	0.383067	1.08171	1.44688	0.919035	0.498522	0.321274	0.798997	0.525435	0.603576	0.949708	1.31296	0.451523	0.510693	0.716282	0.502957	0.590285	1.56194	0.377936	0.52529	0.689095	1.12205	0.912677	0.85803	0.427357	2.27125	0.609206	1.01815	0.289639	0.815027	0.427318	0.48031	0.86145	0.809937	1.60238	0.401057	2.46432
LINC00571	0.501632	0.699124	0.35469	0.657998	0.558053	0.0760003	0.304037	0.717661	0.525767	0.215723	0.119614	0.67093	0.482538	0.404704	0.517578	0.268673	1.21074	0.814192	0.350176	0.471299	0.501116	0.781333	0.500602	0.137763	0.559289	0.350525	0.352519	0.464875	0.176066	0.386563	0.378989	0.457614	0.356095	0.386551	0.771499	0.97969	0.610453	1.03181	0.0985328	1.34841	0.544267	1.30118	0.504343	0.36771	0.34112	0.64537	0.544516	0.341702	0.508283
AC004918.1	3.29855	7.05176	1.52008	3.56918	3.10798	6.37531	2.40742	2.61265	2.18771	3.00128	1.21289	4.33461	2.11423	2.64929	9.24185	2.25942	3.60503	2.32588	3.26641	2.49579	2.67107	4.54995	5.71337	4.18604	3.6519	0.973503	4.2554	2.18594	4.76083	6.39038	2.23514	0.735018	3.87017	5.20354	3.51118	4.70579	5.02041	5.19607	6.63054	1.99298	2.63246	1.45548	1.63348	2.61544	0.751188	10.168	1.50007	3.65202	2.87037
AC090948.2	0.0420873	0.414424	0.352406	0.98583	0.673053	0.0956471	0.466028	0.359964	0.321651	0.326794	0.125447	0.25259	0.374864	0.221445	1.13388	0.622866	0.674214	0.667102	0.0262321	0.378597	0.622079	0.370065	0.900019	0.19264	0.31772	0.76351	0.563363	0.265932	0.590883	0.324329	0.153859	0.261778	0.276636	1.04245	0.854916	0.590493	0.225959	0.841652	0.124005	0.662327	0.887918	0.239408	0.371683	0.142829	0.357753	0.238884	0.472607	0.124648	0.51866
AC254562.3	0.48904	1.02578	0.489981	0.453165	1.41242	0.68393	0.219234	0.321743	0.862495	0.404439	0.874587	0.580551	1.30674	0.560808	0.948793	0.636262	0.502188	0.357761	0.914425	0.281998	0.594373	0.472531	1.00557	0.459161	0.830107	0.353858	0.692374	0.396159	0.89124	0.318881	0.252123	0.116991	0.098905	0.966275	0.191035	0.527794	0.381493	1.03887	0.738918	0.0640001	1.05818	0.492172	0.255552	1.07237	0.383719	2.15891	0.563233	0.61277	0.798402
AL031846.2	0.821201	0.754254	0.07219	1.34583	1.23637	0.166542	0.120588	0.703865	0.437697	0.397798	0.084802	0.504492	0.264927	0.124748	2.20166	0.510373	0.787238	0.163986	0.37481	0.10987	1.2886	0.726939	1.7054	0.217041	1.14524	0.104269	0.881761	0.149809	0.31206	0.039863	0.126071	0.147469	0.0680022	2.05241	0.412803	1.43703	0.389587	1.05294	0.368332	0.558292	0.227361	0.099311	0.399729	0.447653	0.227184	1.57	0.187575	0.119691	0.460403
AL021068.1	0.20845	0.236834	0.14545	0.104628	0.452921	0.11843	0.0607406	0.0607783	0.341373	0.0311259	0.155328	0.312757	0.394533	0.43414	0.134423	0.936497	0.375665	0.908606	0.308566	0.15626	0.119523	0.343661	0.1393	0.397545	0.529578	0.52521	0.326979	0.164638	0.114317	0.321267	0.0476269	0.162067	0.256898	0.143418	0.359153	0.160853	0.217609	0.124063	0.127952	1.32988	1.49207	0.25197	0.141605	0.159166	0.177188	0.0821628	1.5361	0.115754	0.053517
AC012409.3	0.459742	1.59452	0.0450237	0.485809	0.891677	2.73116	0.126914	0.921877	0.792536	1.08393	0.591402	1.30698	0.668106	0.148533	3.13464	1.50061	0.465146	0.199437	1.11603	0.266034	1.02361	0.805445	2.54409	0.682979	1.06788	0.341413	0.607295	0.713489	1.63487	0.205111	0.250628	0.20067	0.222662	2.77468	1.29899	1.20858	0.158778	2.0738	0.879282	0.514578	0.632029	0.23399	0.394503	0.476272	0.164544	2.99096	0.452854	0.698714	0.198793
AC018752.1	1.03706	2.00744	2.89452	2.23637	2.56379	0.349158	0.201461	1.34391	2.64191	0.344122	0.206073	1.77829	3.38688	0.202096	1.71733	1.3805	1.90744	0.876689	0.57456	2.18827	2.11428	1.15793	0.616033	1.31856	2.74345	0.696795	2.21722	0.0808984	0.303329	2.39751	0.140415	4.06137	1.3633	2.74839	1.4211	2.13403	2.19963	0.76811	0.339508	2.25445	0.694571	2.03195	1.40901	1.09493	1.30597	1.01738	1.72524	1.87698	1.49891
ZKSCAN2-DT	0.662966	0.640687	0.113434	1.48915	1.11266	0.917844	0.142112	0.681374	0.29951	0.555279	0.794965	0.875475	0.101809	0.394265	3.94874	0.735727	1.55032	0.125616	0.650692	0.045699	0.803968	0.966769	1.58883	0.0988247	0.880592	0.153601	1.17302	0.588494	0.77564	0.117446	0.278575	0.221188	0.215376	1.13947	0.315109	1.11191	0.495491	1.88672	1.33965	0.437548	0.413398	0.15605	0.150123	0.237917	0.25478	3.04207	0.249579	0.20876	0.542581
ZNF32-AS2	1.23276	0.93375	0.0488047	1.68514	1.25835	0.576208	0.137572	1.6315	0.601364	0.375987	3.25224	1.59664	0.256979	0.46002	2.31537	1.09058	1.41458	0.232815	1.47132	0.235943	0.628313	0.856612	1.12179	0.260117	1.15756	0.370084	1.68962	0.386703	1.28884	0.121274	0.495407	0.489424	0.293081	1.39557	1.06557	1.13343	0.751034	1.22388	0.463681	0.858998	0.737806	0.387921	0.302907	0.391652	0.386452	1.85265	0.220898	0.427246	0.502804
AC003070.1	0.883004	1.377	0.483241	2.12044	1.19179	0.747596	0.726495	0.646174	0.850632	0.620474	1.67204	2.31571	0.231317	1.00208	4.8531	0.366048	1.9415	0.296386	0.615107	0.103831	1.16483	2.02257	2.77686	0.19812	1.50811	0.244293	2.73761	0.546994	2.00538	0.160106	0.158235	0.376914	0.54625	3.14485	1.0174	2.47775	0.526744	4.45163	1.53039	0.640666	1.72199	0.738655	0.317567	0.740336	0.941899	2.88264	0.243025	0.346123	1.42244
AC138028.4	1.10645	1.26686	0.215455	1.33459	1.95012	0.331369	0.374896	1.94067	0.800654	0.768446	1.6643	2.17304	0.286481	0.169235	5.25087	1.22403	1.24348	0.383383	1.23492	0.289334	0.95082	1.59992	3.50788	0.402404	2.54017	0.363064	1.8836	0.406465	1.16279	0.208203	0.305716	0.373442	0.456651	3.2221	1.52137	1.89895	0.452817	1.1149	1.04876	0.766093	0.413606	0.636709	0.393301	0.515207	0.488483	5.20098	0.0842751	0.60966	0.810365
LINC00174	1.76753	1.17585	0.729989	2.14843	2.06489	1.62337	1.35952	1.40383	0.704662	1.3883	3.10066	2.35813	0.495964	1.13938	7.89746	1.87589	2.86077	0.310251	2.26381	0.375255	1.02343	2.22022	2.86416	0.424787	3.03266	0.595213	2.10338	0.716713	2.42451	0.299072	0.861028	0.529139	0.496322	2.45349	1.83313	3.39963	1.19532	2.88028	2.07566	1.21468	1.15696	0.633498	0.510096	0.876134	0.616756	5.04944	0.75397	0.396671	1.239
AC010883.1	1.0139	4.11092	0.221951	0.997861	1.16112	0.993961	1.28604	1.06657	0.586038	2.52921	4.33755	2.14765	0.531214	0.470711	5.19647	3.82483	1.11465	0.340323	1.30106	0.178835	1.4895	1.98528	2.44453	0.500477	1.03901	0.841523	0.698542	0.753696	1.77933	0.367681	0.399723	0.185481	0.23521	0.984831	1.03842	2.14216	0.675986	2.66936	3.39735	1.21761	2.09709	0.407114	0.364643	0.526243	0.270382	7.25935	2.12079	0.353273	0.530822
AL391244.3	1.30921	1.22776	0.594517	1.41857	1.2679	0.484076	0.535907	1.30879	0.510491	0.679567	2.70372	1.41646	0.360933	0.519372	3.19839	1.13134	0.932124	1.15616	0.961719	0.373874	0.857927	1.3998	2.11088	0.499372	1.30329	0.324632	0.977932	0.831612	1.09408	0.516456	0.740703	0.242355	0.327822	1.60136	0.825405	1.42575	0.715909	2.09272	1.60726	0.861774	0.469736	0.833386	0.29646	0.158678	0.494605	1.84791	0.24794	0.450058	0.832307
AC008760.1	1.4187	0.733863	0.0321926	0.602091	0.601473	0.917432	0.383148	0.403565	0.264448	0.847363	3.77481	0.415337	0.0616394	0.333782	3.59007	1.14611	0.886896	0.329078	1.33715	0.224804	0.934713	0.825826	1.41825	0.158381	1.06496	0.371985	1.21583	0.242931	1.06268	0.0533299	0.231909	0.251093	0.0909753	0.761832	0.878594	1.90308	0.495398	1.08738	0.645691	0.706427	0.417148	0.492078	0.235063	0.657597	0.509824	2.00765	0.0971393	0.15372	0.4738
PTOV1-AS2	2.36676	1.88057	0.474928	4.23936	3.72681	2.65418	1.0142	2.34538	1.34266	1.53836	3.26441	3.22282	0.186003	0.95635	11.1991	1.29183	2.94888	0.867976	2.6466	0.40586	1.88039	3.20609	5.41683	0.442526	3.9749	0.639202	2.48475	1.48243	2.97261	0.160928	0.91894	0.601347	0.93034	4.36365	1.48133	3.50293	1.57796	5.08212	2.96253	1.02638	3.33344	0.96353	0.488646	1.81112	1.4201	8.22402	0.542828	1.15107	1.95397
AC012615.1	1.29742	1.39796	0.408021	1.44306	1.63901	1.71649	0.436628	0.824071	0.758125	1.18967	1.23094	1.88005	0.39062	1.15377	3.25761	1.26203	1.32704	0.753071	1.30979	0.438345	0.726461	1.40017	1.69334	0.933986	1.35825	0.454279	1.13128	1.16745	2.26084	0.535105	0.734825	0.416749	0.600549	1.70987	1.06054	1.74339	1.09008	2.83642	1.47164	1.09587	2.25802	0.613283	0.78206	0.942606	0.538474	2.44315	0.341994	0.595316	1.33864
LINC01230	0.0236035	0	0.0073199	0.010531	0	0	0	0.0183524	0.317829	0	0.00938043	0	0	0	0.00901992	0	0.00420127	0	0.0392308	0.00393195	0	0.00494144	0	0.0600204	0	0.00528633	0	0.0276186	0	0	0	0	0	0.0144353	0	0	0.00469345	0	0	0	0	0	0.0320689	0	0.00445857	0.0396952	0.0588996	0	0
SNHG20	2.23821	3.35028	1.11908	2.53727	4.05994	1.70128	1.33989	2.77615	1.86182	1.95525	4.09353	4.45149	1.98676	1.12157	5.99596	2.65573	2.42691	0.825375	2.79481	1.30117	1.9362	2.21856	7.76014	2.2127	3.37309	0.557546	1.96165	1.11706	1.85039	2.23519	1.74406	1.24693	2.1667	3.33131	2.41351	2.4353	1.69395	3.18259	2.14586	1.58013	1.79732	2.31684	1.35498	2.5629	0.983625	4.83478	1.10421	1.08225	1.9806
AC253536.3	0.850797	0.0966648	0.43535	1.96439	0.502823	0.128901	0.0991661	0.793822	0.789553	0.279491	0.380387	2.15186	0.75779	0.111913	1.17046	0.869397	1.09034	0.188797	0.583313	0.191334	1.38763	0.641219	1.06131	0.259615	2.98903	0.200075	0.996486	0.0895971	0.335945	0.19669	0.0518376	0.529186	0.447377	2.30245	0.586359	1.59954	0.253766	0.729173	0.125338	0.796101	0.512837	0.532361	0.577969	0.548587	0.554452	1.47554	0.159229	0.440959	0.174745
AL138900.2	0	0	0	0	0	0	0	0.11831	0.332255	0	0	0	0	0	0.0872215	0	0	0	0	0	0	0	0	0	0	0	0	0	0.267034	0	0	0	0	0	0	0.170789	0	0	0.149441	0	0.152865	0	0	0	0.0862276	0	0	0	0.20835
FAM13A-AS1	1.29476	1.14416	0.127314	1.39839	2.08959	1.48717	0.35581	1.862	0.448213	1.1883	0.25728	1.36279	0.346903	0.152311	4.64312	1.60607	1.05955	0.240263	2.45051	0.202534	1.14009	1.16358	2.26043	0.329239	1.26227	0.215716	1.56315	0.472977	1.28389	0.186572	0.69267	0.190964	0.473949	2.65557	1.13785	1.39123	0.389325	3.94449	1.95911	0.886479	0.512894	0.146703	0.228829	0.496551	0.372824	1.62314	0.216707	0.37411	0.691853
LINC01355	1.0421	0.743097	0.0933018	1.33647	1.06412	1.01073	0.208369	1.3527	0.357034	0.893276	0.56404	2.45983	0.13981	0.263831	6.38838	0.995592	1.2177	0.13546	1.08163	0.11331	0.808928	1.37746	1.49965	0.222859	0.779852	0.093748	0.729557	0.59693	1.62604	0.0873615	0.385211	0.144642	0.212081	1.44798	0.737025	1.15744	0.462987	1.61519	2.2011	0.63981	0.626398	0.282751	0.0740509	0.106539	0.380516	2.3786	0.277452	0.342209	0.886599
AC004148.2	1.29832	2.15236	0.216511	2.99193	2.82738	2.68147	0.321215	1.39994	0.829095	1.31683	5.39583	3.17139	0.436374	0.622973	6.66286	1.8731	1.7659	0.240735	2.47346	0.238723	1.44831	1.38468	4.80196	0.504562	1.94884	0.18105	2.0084	0.945902	2.77285	0.0377547	0.492538	0.457098	0.426687	4.02255	1.59942	2.46771	0.642978	2.68267	2.0931	0.83352	1.35354	0.348365	0.357786	0.581929	0.478923	4.44931	0.51577	0.589473	1.08174
AC022150.2	1.58494	2.03807	0.994472	2.31876	2.12712	1.92661	1.09552	2.63662	1.89138	1.71719	2.54883	2.81256	0.787913	1.1313	6.25394	1.40269	3.09008	1.40216	1.76896	1.01312	2.198	2.08346	5.1234	0.81543	2.95375	1.2878	2.09687	1.00922	2.68443	0.738503	0.786016	1.71944	1.35672	3.17844	1.31025	2.23405	1.75902	3.4398	1.629	1.95963	2.07365	1.23704	0.701101	1.75121	1.79632	5.27671	1.17271	1.39184	1.53933
PCED1B-AS1	1.5661	4.6461	1.84987	5.01959	2.41802	0.959565	8.73329	4.03509	1.45002	2.55403	0.210517	1.69815	1.79149	1.33297	5.4523	1.56896	1.75043	2.72085	0.794295	1.49243	1.74511	3.65476	3.14657	0.884325	1.53801	4.4205	3.10209	3.43326	2.63389	2.36047	2.2405	0.628707	1.83675	3.69032	3.58666	2.22744	2.86225	9.23328	2.08851	1.5575	2.19034	1.27952	2.92571	1.37038	2.47974	0.977992	0.732754	0.75599	8.61447
AC099850.3	1.77475	2.01641	2.33913	4.0086	2.57078	0.224071	0.905006	3.04731	1.69543	1.01586	8.24337	3.04322	1.77833	0.453929	0.551044	1.09438	7.73939	2.57863	0.875712	1.25649	0.452275	3.39037	2.10846	0.564117	1.76059	2.93141	4.70171	1.09024	1.03819	1.25367	2.97364	1.07321	2.52747	7.80126	4.34535	1.7845	3.8819	3.028	1.74302	1.95001	0.148579	0.925413	2.21033	1.45552	9.80576	0.466357	0.691979	1.5878	1.16443
AL360181.2	1.403	2.87215	0.458616	3.22287	3.11106	1.55113	0.44197	2.12278	1.20058	1.78921	3.66192	3.121	0.540379	0.764801	7.56402	1.81714	2.57149	0.817403	2.24524	0.20845	2.72503	1.80996	4.32469	0.318195	2.3781	0.917188	3.77503	0.665538	3.06107	0.146103	0.554481	0.314468	0.872331	4.13947	1.40294	4.53273	0.99528	6.6441	3.27721	1.49989	2.24756	0.517672	0.566705	1.46699	1.86946	5.90672	0.461282	0.505362	1.66148
LINC01089	0.907667	2.26268	0.347403	3.06031	1.61769	2.38479	0.592584	1.64821	0.940801	0.8681	0.606151	2.92073	0.358171	0.428207	6.98768	1.36839	1.61355	0.433429	1.65781	0.198095	1.54597	3.21475	3.11217	0.591627	1.62794	0.926362	3.14796	1.07686	3.05977	0.181505	0.805039	0.446644	0.475771	4.02102	0.937705	3.76562	1.07949	2.60946	5.46713	0.681701	2.28543	0.529386	0.339522	0.697941	0.80084	4.83665	0.650463	0.684809	1.12878
AL135999.1	0.651438	1.00903	0.0408587	1.3471	1.2316	0.715274	0.0981111	0.64879	0.351619	0.375977	1.45736	1.40572	0.215139	0.237492	2.91599	0.536464	0.785606	0.176347	1.23177	0.0804747	1.42509	0.799892	2.64788	0.139594	1.21562	0.0836049	0.881786	0.282633	0.912015	0.0958886	0.178387	0.13658	0.149143	2.05469	0.313292	1.03927	0.24015	2.5023	1.07111	0.333109	0.757396	0.39138	0.188949	0.29311	0.335976	3.16204	0.136987	0.200521	0.476064
AP001107.4	1.27714	0.233502	0	0.618933	1.37792	1.16764	0.153993	0.136967	0.192326	0.368255	3.0716	0.792917	0.1569	0.115858	2.27197	0.7759	0.776034	0.111687	0.988159	0.154061	0.493811	0.35957	1.64809	0.302363	1.17638	0.147949	0.736866	0.154592	0.695575	0	0.187827	0.0456533	0.115787	1.45441	0.351438	0.766174	0.23644	0.838752	0.519025	0.318427	0.75213	0.501025	0.149586	0.38858	0.199651	1.44424	0.0412106	0.228251	0.211056
AC007878.1	0.0881878	0.189259	0.0820463	0.422969	0.143072	0.0334025	0.0513944	0.388555	0.240705	0.166798	0.516949	0.47886	0.0523649	0.0257782	1.31432	0.4454	0.384573	0.130463	0.439725	0.0954893	0.269685	0.295397	0.31431	0.392437	0.853508	0.118505	0.553334	0.0309568	0.270836	0.0566321	0.0985075	0.121893	0.0966084	0.835971	0.309221	1.14656	0.12275	0.391902	0.173223	0.487609	0.162425	0.242462	0.139786	0.279326	0.124937	1.0289	0.0687694	0.217651	0.22138
AP006621.2	2.50745	1.77264	0.388805	2.85276	2.15022	1.01305	0.535811	2.20956	0.638773	0.848673	1.84353	1.86317	0.595558	0.366477	4.07238	2.1205	3.34733	0.158977	1.35447	0.0835402	3.32279	1.73231	4.02157	0.255045	2.76654	0.168474	4.75486	0.293399	0.660062	0.322045	0.254625	0.606514	0.109875	4.21713	0.666989	4.78449	0.448736	3.10412	2.54471	1.31533	1.8473	0.285267	0.0567793	0.737481	0.568373	13.1252	0.625705	0.309425	1.4878
PSMA3-AS1	3.56267	5.00634	1.34132	4.54987	6.0413	4.10163	1.70844	4.53873	3.24605	3.5899	5.07076	6.61171	2.59678	2.71963	9.81971	3.51999	3.50369	1.82613	4.52295	2.33924	4.07089	3.93987	7.79333	2.71537	5.61487	0.932091	4.28852	1.80394	6.7667	1.80477	2.12578	2.25181	2.0511	6.42191	3.70719	5.7231	1.98001	5.66253	3.55247	2.54819	4.90522	4.07502	2.72927	3.52492	1.68847	9.43989	2.71923	3.54876	2.66286
AL021707.6	1.49868	1.94078	0.269867	1.97361	2.25213	1.72126	0.478966	0.902144	0.791729	0.952888	2.30556	1.11913	0.258358	0.423949	6.70628	1.63536	1.41983	0.183908	2.65164	0.289924	0.887049	1.4878	3.4461	0.590083	2.49855	0.194895	1.33469	1.56129	1.78167	0.14902	0.530201	0.350814	0.222435	1.64094	1.15738	2.76741	0.807502	3.77507	1.80425	0.719675	1.99129	0.715006	0.131367	0.951573	0.410942	5.00018	0.542872	0.42954	1.32394
AC090589.3	1.15791	0.908379	0.307793	2.57385	2.24276	1.1591	0.674813	0.90031	0.632096	1.1609	2.1694	2.02097	0.3315	0.797821	4.66984	1.66118	1.3691	0.367069	2.19089	0.124	1.15925	1.09085	2.50563	0.252379	2.16128	0.0277855	1.24548	0.609698	1.34261	0.0637357	0.428338	0.385826	0.462088	2.69351	0.960025	2.11195	0.666069	1.69336	1.34029	1.00257	1.32945	0.517522	0.252836	0.477159	0.515563	4.14676	0.270884	0.398048	0.792748
AL022328.1	1.04285	0.639444	0.231006	1.2629	2.76225	1.88093	0.347289	0.849456	0.921696	1.15677	0.532859	1.40502	0.398077	0.653218	2.96042	0.31497	0.742482	0.25188	1.33092	0.372261	1.01242	1.27875	3.36283	0.416715	2.0186	0.233561	1.2879	0.557827	1.13294	0.153072	0.36308	0.360355	0.359048	2.50557	0.720521	1.47707	0.740592	2.12803	1.21929	0.654762	1.19734	0.790948	0.775905	1.07857	0.365836	3.9774	0.697045	0.588296	1.12195
SPINT1-AS1	9.17686	2.5395	1.37246	3.37208	3.33019	8.99809	6.81076	2.90475	2.90744	2.65477	1.69028	1.11695	2.9862	7.59385	2.74547	0.62107	1.22762	1.72484	1.21799	1.74254	5.08737	3.33302	2.83372	8.85678	2.90368	4.08054	0.721255	4.64039	2.60568	3.70567	2.07777	1.52926	3.48816	1.54662	1.22308	2.01059	3.90861	4.74345	2.74712	2.7379	2.65608	1.73278	3.82635	1.48238	2.94218	4.05968	1.70314	1.27666	6.72876
AC009283.1	3.42258	2.89904	0.855974	4.01459	5.19442	4.40481	2.68094	3.80573	2.3706	3.42905	2.89589	4.6067	0.55724	2.90454	10.1891	2.0489	2.77086	1.28332	2.59198	1.3426	2.2321	3.90621	6.0992	0.954539	2.54312	1.21162	3.41752	3.38469	5.48971	0.368679	2.48893	1.18267	1.71746	5.26668	3.2839	3.67633	3.24914	8.41093	4.26499	1.4557	5.87855	1.54914	0.950019	2.42291	1.50156	3.75992	1.23977	2.23439	4.45967
AP002807.1	0.490844	0.773318	0.200931	1.99724	0.655263	0.699039	0.400478	0.335848	0.364409	0.445622	0.784181	0.740668	0.0874372	0.137739	4.54677	0.44277	0.429846	0.199171	0.697528	0.14718	0.460318	0.863179	2.34422	0.149778	0.786688	0.14511	0.837705	0.468662	0.964766	0.1513	0.370838	0.12212	0.103241	1.29682	0.44155	0.903528	0.245957	2.01925	1.40764	0.158664	0.374766	0.122853	0.213404	0.426432	0.422793	1.70874	0.202099	0.247131	0.443585
AC110285.2	0.68254	1.78073	0.11289	0.93387	4.35548	2.89545	0.380094	0.825524	1.05982	1.07806	1.37435	2.11968	0.189133	0.266018	10.6418	1.18649	1.48215	0.0673155	3.3844	0.0985401	0.896748	2.01001	9.86571	0.381834	2.24598	0.21401	1.61152	0.713457	2.00966	0.0584414	0.942617	0.0157234	0.139573	2.46281	0.79225	2.46001	0.560976	2.181	3.97734	0.445128	1.37139	0.0949066	0.133948	0.504438	0.146119	5.82541	0.369026	0.280756	0.425754
AP001189.3	0.911568	2.48567	6.78468	2.29382	2.02819	2.34784	3.08123	4.13921	6.96665	5.13973	0.282573	6.62753	4.44931	0.703455	13.6692	2.10711	2.29751	5.64079	4.27258	6.46891	1.95135	7.16791	3.3139	3.3101	6.2251	1.24945	3.9046	1.68955	3.83938	3.9338	4.64317	0.869376	6.11148	5.08434	2.80394	6.671	1.26158	0.590283	0.931082	3.79957	2.96713	5.33053	9.63556	7.91945	1.96297	1.93162	0.853015	8.01825	1.52278
AL590764.1	0.55583	0.668664	0.304189	1.20348	0.727468	0.39629	2.13412	0.813503	0.67824	0.410102	0.0974544	0.392454	0.582433	0.544768	1.64928	0.230419	0.244426	0.165838	0.122272	0.800651	0.433275	0.96514	1.51491	0.124712	0.246824	0.637076	0.847955	0.436138	0.487722	1.08342	0.517948	0.474518	0.408324	0.80984	0.782747	0.311937	0.838685	3.08241	0.674339	0.472816	0.5584	0.27898	0.577491	0.288491	0.611432	0.185579	0.0611915	0.242085	1.83555
AC010186.3	0.823421	1.61301	0.475496	1.8749	1.34247	1.41244	1.19142	1.52331	1.10566	1.10234	1.08892	0.916955	1.07903	0.547786	1.66013	1.36068	1.4808	0.954116	0.536818	1.10681	1.2108	1.38502	1.61917	0.830319	1.10471	0.915725	2.69215	1.01	0.963365	0.999212	1.10143	0.304155	1.5117	2.19667	1.75088	1.29603	1.36633	1.47812	0.659973	1.23181	0.570501	0.430706	1.37593	0.802987	0.884967	0.417825	1.00966	1.00911	0.738697
AC087481.3	2.89509	3.2371	1.02608	3.38017	2.95407	1.96526	1.15402	2.67003	1.91564	2.39541	2.36836	3.36327	1.54046	2.23106	5.52452	1.79296	2.64346	0.897904	2.60122	0.782914	2.13989	2.98324	4.19882	1.33851	2.97662	1.1368	1.99215	2.06773	3.31014	0.743662	1.25231	1.20827	0.947339	5.15075	2.1912	3.3339	1.18126	5.9793	1.99402	2.19618	3.57578	1.06937	1.08126	1.66725	1.24998	5.02691	1.72399	1.46616	1.60454
AL359504.2	0.770978	0.41552	0.165528	0.803724	0.608221	0.920984	0.0432032	0.368897	0.291372	0.876705	1.07829	0.317794	0.0924399	0.169023	0.535423	0.417949	0.451273	0.178605	0.194062	0.111143	0.438292	0.521466	1.50603	0.124416	0.542412	0.288893	1.02952	0.437185	0.572429	0.0457018	0.43361	0.215178	0.116944	1.22412	0.645363	0.640698	0.212269	1.41189	1.06299	0.693667	0.536221	0.269884	0.0402881	0.372337	0.117627	0.906993	0.346854	0.186622	0.284221
AC069281.2	0.258893	0.567864	0.311115	1.14786	1.20005	1.12768	0.716673	0.574533	0.376873	0.418795	1.06747	0.744512	0.163335	0.652713	2.41152	0.440921	0.599056	0.321446	0.675706	0.272241	0.332629	0.772347	1.34563	0.205728	0.648334	0.532716	0.902456	1.03754	1.23997	0.249382	0.345054	0.106234	0.223345	1.20729	0.356069	1.0897	0.575929	2.22397	0.911114	0.162876	0.856127	0.251583	0.150225	0.461259	0.308703	1.00005	0.136273	0.355421	0.989629
AC005288.1	9.27408	8.73894	11.8381	10.8246	8.21383	5.24814	7.93023	11.8464	10.4266	6.90757	13.196	12.6369	9.02237	13.3851	6.53431	10.5622	8.68106	10.2899	7.51789	12.2489	8.6236	10.4185	9.1488	10.9702	11.1235	8.99442	10.1602	4.32129	6.68453	10.2947	9.29985	13.4481	12.5544	13.192	14.6374	8.20978	10.1591	10.7765	4.87944	11.4813	8.62372	11.4929	10.5002	10.3224	9.43169	4.96101	8.85918	12.4458	8.01229
AC009779.2	6.00422	4.41081	3.58121	5.77971	3.54565	2.41749	3.96891	4.80914	3.71767	3.59604	3.61849	2.722	2.91568	4.16895	3.97919	2.7359	3.99669	3.42089	3.94737	2.89374	3.95733	5.99226	3.63501	2.79842	6.01803	3.8463	4.61027	6.8716	2.49712	4.75368	4.71065	4.79183	4.14114	3.01812	1.92134	6.11147	5.08312	5.23206	6.09075	3.94605	12.0805	4.68802	3.37481	4.55533	3.18809	4.28457	7.43496	4.23855	6.11537
AC098484.1	2.05984	1.70881	1.96202	2.13344	2.5234	0.445826	0.685967	2.09731	2.03472	0.908084	0.789381	2.64906	2.70831	1.33325	1.12451	1.55533	1.57131	1.08831	1.4367	1.29902	2.2497	2.43338	1.74797	1.6462	2.33533	1.4499	1.92841	1.23955	0.817652	1.32278	1.64349	1.27103	2.70783	3.0594	2.20592	2.312	1.40431	1.26099	0.192668	4.13019	1.57666	2.23184	2.19891	2.16368	1.8343	0.927896	2.11111	2.03351	1.20878
AL139287.1	8.91684	4.2853	0.915405	7.20218	11.5018	1.90997	1.3977	6.07243	3.02129	3.93012	2.27286	7.11776	1.4241	3.07385	19.0351	5.07052	6.73166	0.818773	8.96895	1.44442	6.01784	4.9437	11.7259	1.54811	6.60639	0.950321	3.85853	3.02216	6.58314	0.94778	2.4729	1.52998	2.1827	11.6776	2.09679	8.73147	2.82469	7.08582	3.62376	3.60946	4.57169	2.51862	1.62924	3.58953	3.03181	13.8066	0.920726	2.59532	3.45236
AC004585.1	0.376467	0.810435	0.350249	2.82446	1.32256	0.135088	2.70207	0.87814	0.519184	0.473383	0.165363	0.254819	0.282368	0.139004	4.31593	0.516653	0.190446	0.238687	0.135847	0.316867	0.575632	0.435552	0.847431	0.105807	0.230119	0.465952	0.447563	0.779002	1.0084	0.519143	0.265592	0.267022	0.195354	0.836129	0.891208	1.03414	0.862846	7.98134	0.505955	0.707901	0.0995281	0.394484	0.215363	0.349657	0.437904	0.174942	0.129789	0.0880235	2.8216
AC093752.3	0.816708	0.558746	0.294128	1.48104	1.50207	0.518894	0.475964	0.737435	0.661561	0.582219	1.02084	1.06162	0.375446	0.646886	3.33746	1.02116	0.956621	0.183738	1.1987	0.250157	0.926512	1.1417	2.44134	0.140685	2.46309	0.336325	1.23427	0.499397	1.27145	0.203021	0.401296	0.327731	0.467548	1.86096	1.31877	1.67074	0.722936	2.1074	1.08673	1.09812	0.502877	0.569478	0.465326	0.625848	0.418027	2.12671	0.394451	0.546182	0.757554
AC234775.3	0.97699	0.602976	0.605967	1.11395	0.251592	0.109644	0.10544	0.450155	1.14567	0.216125	0.366702	1.1789	0.7735	0.0951946	0.871151	1.07103	0.753558	0.50472	0.76681	1.12117	1.03279	0.659057	0.451382	0.331247	0.987584	0.850931	0.877893	0.203233	0.444513	0.641341	0.220468	1.27537	1.3319	1.36098	1.33878	0.690445	0.625981	0.585784	0.248765	1.7391	0.690689	0.987996	0.589951	0.859587	0.533139	0.661786	0.406326	0.857334	0.297281
AC005104.1	0.859266	1.58644	0.149892	2.33617	1.755	0.406825	0.250383	1.58675	0.410433	0.866066	2.46511	1.84177	0.191333	0.188379	4.92545	0.946176	1.1184	0.340494	1.74058	0.187871	0.8759	1.1468	2.00977	0.368718	1.87115	0.252584	1.57251	0.490149	0.612606	0.16554	0.392653	0.167017	0.388291	1.47799	1.24673	2.86323	0.512584	0.971681	1.05488	0.776616	1.18695	0.336038	0.218896	0.72901	0.426066	3.82719	0.301527	0.556685	0.698587
GAS6-DT	0.170246	0.350014	0.362035	0.113936	0.160648	1.6213	0.418128	0.453845	1.16834	1.09675	0.17398	0.573429	0.476569	0.341244	0.85738	0.154258	0.344153	0.686186	0.265278	0.990585	0.415262	0.488798	0.520093	1.24308	0.868571	0.187922	0.213642	0.239048	0.80028	0.2905	0.281548	0.0378183	1.43873	0.591246	2.71716	0.580087	0.181354	0.243182	0.179146	0.155164	1.29497	0.366618	0.875658	0.668546	0.144714	0.935629	0.671382	0.954399	0.366321
AC037459.3	0.707801	0.915327	0.481836	1.28243	1.04428	0.287706	0.2314	0.832214	1.178	0.644447	1.7495	1.52451	0.322901	0.908329	2.82027	0.687385	0.954099	0.465176	0.602557	0.392548	0.699505	1.09509	2.06121	0.46752	1.83455	0.777145	1.19151	0.533282	1.04522	0.325933	0.210367	0.617415	0.584375	1.75789	0.53853	1.59374	0.767221	1.15077	0.703624	0.513979	0.745759	0.937818	0.914746	0.509697	0.679912	2.00327	1.02581	0.562411	0.756426
AC124312.2	0.333544	0.842138	0.827509	1.19052	0.347869	0.126335	0.129589	0.345786	1.15317	0.49805	0.795337	2.19244	1.38638	0.341244	1.7526	1.13612	0.860847	0.352455	2.25216	1.30573	1.72834	1.57114	0.495327	0.80575	1.71091	0.74702	1.3022	0.0390283	0.292674	0.599743	0.372575	0.979675	1.05964	2.09088	1.20987	1.80948	0.331619	0.582314	0.272984	4.65788	0.223391	1.2965	1.28398	1.54697	0.441033	1.0167	1.3005	1.2348	0.608949
TNRC6C-AS1	0.506883	1.34378	0.371246	1.52652	0.884835	0.53512	1.25075	1.19912	0.694702	0.940464	1.02544	0.86917	0.43226	0.643108	3.99047	0.532025	0.477984	0.728217	0.52767	0.751862	0.456231	0.924574	2.03721	1.20941	1.24314	0.673896	0.86165	0.757159	1.40529	0.502806	0.601244	0.290679	0.453678	2.42392	1.02885	1.24076	0.788103	2.19265	1.08038	0.857771	0.872185	0.733104	0.79491	0.988188	0.49809	1.43511	0.297714	0.666762	1.46934
AC124312.3	0.268868	0.538226	0.732564	0.886837	0.333827	0.24732	0.134307	0.19412	0.69193	0.298239	0.286213	1.0044	0.273687	0.63997	0.616478	0.392495	0.215356	0.767103	0.3591	0.383906	0.430686	0.89257	0.547585	0.439519	0.892178	0.129036	0.514137	0	0.252774	0.221992	0.117012	0.497717	0.353449	0.968983	0.487634	0.614343	0.103108	0.76811	0.358369	1.24158	0.0964682	0.458827	0.587087	0.417116	0.555038	0.484468	0.844651	0.31283	0.407598
AC005674.2	0.446341	0.983502	0.119544	0.746775	0.418488	0.61988	0.429592	0.47324	0.42824	0.33122	0.0201572	1.06686	0.114446	0.142331	3.83387	0.276424	0.581399	0.192946	0.387787	0.0506953	0.21715	0.777272	1.25336	0.26311	1.15064	0.0636137	0.605375	0.199411	0.629012	0.0625373	0.0700473	0.0771164	0.102237	1.10429	0.426831	0.937441	0.415525	2.1574	0.929858	0.255996	0.428022	0.330833	0.284835	0.197373	0.0996407	1.83394	0.0379701	0.155224	0.421331
AL513218.1	1.09276	0.183935	0.112962	1.5439	0.590951	1.33368	0.0707605	0.755247	0.198843	0.253823	1.01333	0.832799	0.0540725	0.0532376	3.34074	0.556187	0.745602	0	0.832451	0.0303394	0.278479	0.61006	1.19005	0.0463124	0.246775	0.12237	0.55868	1.19341	0.0532701	0.187132	0.554835	0.0629338	0.11971	0.556923	0.880841	0.306634	0.181076	0.635929	1.2521	0.284031	0.609896	0.0690671	0	0.247229	0.206417	1.9909	0.0568095	0.0898995	0.249381
AL365330.1	1.69871	1.42212	0.291128	1.85486	2.70412	2.7091	0.130261	1.49458	0.732088	1.46851	1.14589	1.60973	0.477793	0.431214	4.84301	1.19714	1.74255	0.481821	1.56029	0.312764	1.66324	1.03881	3.02718	0.750244	2.46609	0.300355	0.897562	0.847376	1.76514	0.378933	0.762628	0.324388	0.381976	2.21448	0.583744	1.90666	0.293336	1.91562	1.53663	1.0077	2.47002	1.44943	0.485886	1.00126	0.506648	4.56714	1.4641	0.926761	1.43844
PRKCZ-AS1	0.561261	0.632502	0.509438	1.09937	1.13266	2.77917	0.430806	0.734422	0.941582	0.776755	0.775251	1.17368	0.60964	0.816309	2.87982	0.656016	0.533617	0.477359	2.25251	0.328379	0.474446	0.610434	1.78083	0.657909	1.02546	0.174757	0.698599	0.442095	0.960951	0.23208	0.417033	0.283819	0.539871	1.05488	0.37738	1.50578	0.285816	0.93859	0.578116	0.372632	1.03144	0.319266	0.381279	0.436691	0.271512	4.45476	0.909509	0.547329	0.674796
LINC00265	0.655346	0.704179	0.517542	1.98383	1.03848	0.779301	0.617297	0.639899	0.557421	0.564382	2.13959	1.03228	0.230767	0.588057	4.54716	0.477954	1.39163	0.439658	0.527203	0.228495	0.671916	1.14385	1.81969	0.267408	1.79216	0.655363	1.0774	0.540344	1.3908	0.20553	0.496793	0.35548	0.530928	1.76862	0.834763	1.35995	0.677322	1.65451	0.696018	0.395414	1.28613	0.550508	0.579787	0.610309	0.81184	1.73489	0.470634	0.54729	0.970385
MCF2L-AS1	0.0333388	0.227271	0.186102	0.0446234	0.208623	1.13648	0.582879	0.28514	0.691577	0.258865	0	0.31442	0	0.0584716	0.248434	0.234949	0.213627	0.147962	0.187015	0.283239	0.0679683	0.209387	0.118823	0.839283	0.116158	0.0672003	0.0836737	0.163842	0.117015	0.102765	0.223441	0	0.0657399	0.336422	0.411162	0.14968	0.318205	0.0952431	0.0982284	0.0850788	0.167464	0.0948218	0.0679438	0.497816	0.0944628	0.126152	0.124789	0.296214	0.228249
HCG18	1.1768	1.5644	1.45821	1.88216	1.38624	2.20023	1.45314	2.17742	1.64418	1.14295	3.5076	1.92724	1.36716	1.38194	2.30719	1.24159	1.53818	1.09105	1.76778	1.36969	1.01443	1.99663	1.73544	1.43637	1.85102	0.88121	1.65512	0.804636	1.14035	1.17628	1.32594	0.868092	1.33064	2.40944	1.52804	1.80135	0.893274	2.13246	1.36514	1.95783	1.33644	2.41084	1.45983	1.70974	0.991611	1.64888	1.52414	1.57595	1.64405
AC008735.2	2.4118	2.75624	0.196828	6.54127	4.32469	1.41033	0.394543	3.61889	1.29349	1.66798	11.3254	5.69553	0.263808	0.333945	20.4219	3.10116	5.37737	0.643843	5.45909	0.317185	2.30753	2.55116	11.9136	0.451897	2.87477	0.90974	4.07083	1.15853	4.00979	0.195638	0.747626	0.701808	0.584042	4.92962	2.82403	4.46426	1.26204	8.30035	2.90891	1.36773	2.42295	0.842409	0.402415	1.49337	1.43866	13.7692	0.277162	0.68923	2.34645
MMP25-AS1	1.66218	1.92796	0.961584	1.89186	2.50181	1.7149	1.35752	1.37336	0.762109	0.815426	2.67374	1.54414	0.535857	0.490382	6.11687	1.26108	2.03668	0.806896	1.94461	0.709257	0.906149	1.40485	3.36071	0.68255	1.77593	0.7955	2.47466	1.00992	1.29608	0.37149	0.397107	0.383799	0.69963	1.9706	1.12751	2.18599	1.20551	2.32471	1.09841	0.884119	0.863992	1.29432	0.508256	0.727684	0.749612	3.68962	0.267055	0.476862	1.25944
AL031710.1	2.53603	0.115254	0.660637	0.339443	0.352659	8.68345	0.295591	0.157747	1.05214	0.454417	0.120943	0.217431	0.767991	0.133435	1.25017	0.0357444	0.541676	0.0321577	0.600649	0.0506953	0.672131	0.0637108	0.451933	2.51502	0.35344	0	0	0.640964	3.60495	0.0390858	2.07051	0.315476	0.233367	0.139588	0.0735916	0.540831	0.302567	0.1932	0.0996276	0.517744	7.69421	1.00981	0.0344558	0.0344255	1.26467	0.511797	2.13582	0.112663	0.20835
AC009120.2	1.08715	1.27063	0.274628	2.16824	2.13752	1.00353	0.478325	1.43867	0.86465	0.98905	2.00861	2.07404	0.307805	0.606104	8.61294	1.36486	1.82228	0.342353	1.45392	0.233872	1.0715	2.18402	2.65584	0.318554	1.98171	0.343455	1.6865	1.203	2.1732	0.0887699	0.776432	0.49259	0.548942	2.48337	1.14385	2.04045	1.1682	2.31049	2.00107	0.921717	1.7359	0.380875	0.479309	0.742763	0.50999	6.7472	0.55245	0.405134	1.24214
LINC01802	0	0	0	0	0	0.103145	0	0	0.297315	0	0	0	0	0	0	0	0	0	0	0	0	0	0	0.0346236	0	0.030495	0	0	0	0	0	0	0	0	0	0	0	0	0	0	0	0	0.0308324	0	0	0.0286235	0.169885	0	0.0310733
AC005519.1	0.399383	0.552411	0.0646207	1.22021	1.52126	0.342007	0.0910775	0.634564	0.64458	0.726004	1.8529	1.44411	0.154662	0.137047	2.40877	0.77095	1.0385	0.110094	0.909125	0.104135	0.88503	0.545294	2.59932	0.0794799	1.06885	0.105003	1.49629	0.158483	0.868494	0.0267625	0.0740592	0.270012	0.148376	2.30979	0.806224	1.23763	0.269322	1.35593	0.665107	0.332349	0.575676	0.207429	0.0707769	0.695359	0.255844	1.68646	0.211238	0.192853	0.416091
AC232271.1	0.410921	0.50992	0.187085	1.4979	0.820662	0.953723	0.336288	0.88373	0.486818	1.02352	0.526404	0.936995	0.14017	0.245344	3.39287	0.653116	1.48928	0.160753	0.561281	0.13108	0.73526	0.708352	1.48014	0.133393	1.17787	0.299592	1.1703	0.699749	1.20445	0.107799	0.607274	0.235648	0.465482	0.93038	0.443989	1.53087	0.605	2.73917	0.910189	0.628444	0.421603	0.228774	0.190059	0.249233	0.312134	1.99601	0.163628	0.595555	0.610547
AL022328.2	2.67044	1.6575	0.414078	2.13467	3.76507	2.69725	0.951065	1.4419	1.01234	1.83869	0.906509	2.19415	0.759802	0.683021	6.31429	0.967111	2.27758	0.35273	1.45638	0.685813	1.98489	1.44425	5.55199	0.198058	3.23066	0.0747603	1.79968	0.885332	2.63612	0.257233	0.745733	0.461384	0.536328	4.32112	0.753394	2.76838	1.12838	2.89618	2.33129	0.946501	1.9003	0.970501	0.881854	1.38455	0.441377	6.08159	0.381778	0.851306	1.90445
PRKCQ-AS1	2.91531	0.65137	0.136182	0.253065	0.245955	5.85374	1.44663	0.199169	0.492749	0.462637	2.08329	0.67455	0.847431	1.65265	0.569853	0.515778	0.579699	0.33255	0.61202	0.387092	0.550208	0.520949	0.934707	1.88898	0.478124	1.23755	1.78584	0.595181	0.588681	1.07628	1.13338	0.663861	0.649426	0.553904	1.61497	0.59899	1.81186	0.598214	0.299497	0.944231	0.839422	0.704273	0.604907	0.327024	1.69353	0.219243	0.633502	0.690912	0.843466
AC108134.3	0.733957	1.61356	0.199856	1.80903	1.87946	1.01706	0.459036	0.876886	0.566789	1.04783	0.138729	1.67294	0.175389	0.125586	4.14558	0.504627	0.57354	0.215646	0.847975	0.509935	0.264595	1.64149	2.99871	0.341406	1.5489	0.10825	1.01839	0.628396	1.33517	0.151745	0.414467	0.185574	0.647152	2.75891	2.01295	1.18548	0.736839	2.3184	0.896648	0.327397	1.133	0.580429	0.535079	0.862662	0.243466	3.10465	0.0502546	0.874791	0.576028
AC011472.1	1.16809	1.13755	0.34931	2.90358	3.42271	2.21216	0.340371	1.52452	1.04757	1.22094	2.41228	4.4709	0.780297	0.146333	11.4305	2.32257	3.47511	0.317395	3.32821	0.604602	1.16944	1.41485	5.27832	0.731965	2.81013	0.644682	2.19875	0.790785	2.96506	0.642958	0.711697	0.778433	0.877456	3.67393	3.1475	4.37808	0.37329	0.357538	3.19579	0.727481	1.13158	0.56953	0.566795	1.50069	0.827421	8.20854	0.936907	1.38997	0.257051
AL021707.3	0.720675	1.22821	0.712391	1.05504	0.970849	0.40945	0.682496	0.665409	0.639292	0.403543	0.590718	0.849589	0.280828	0.315991	2.78844	0.793567	0.962066	0.428363	1.2914	0.225099	0.711669	1.47103	1.76588	0.274887	1.51704	0.332899	0.753645	0.442715	0.355707	0.10413	0.329321	0.793778	0.56251	1.52884	0.522822	1.2639	0.617994	1.97306	1.15016	0.574726	0.543004	0.435568	0.122393	0.366857	0.816789	2.15887	0.126447	0.200099	0.555074
STAG3L5P-PVRIG2P-PILRB	0.758497	1.80832	0.225584	1.63103	1.3271	0.569874	0.362328	0.787948	0.380118	0.594147	0.885788	1.00212	0.160589	0.430711	5.05345	0.394331	1.70641	0.13008	0.507631	0.133603	0.776349	0.78095	1.50679	0.0948568	1.46217	0.359247	0.936233	0.646	1.14017	0.0958206	0.356075	0.148236	0.290142	1.41445	0.653998	1.18631	0.793679	2.08401	1.32501	0.502421	0.662068	0.272316	0.160493	0.721583	0.422781	4.35614	0.203624	0.437312	0.991766
AL021707.8	2.07539	1.67024	0.241357	2.25702	2.34489	0.687823	0.302375	1.1094	0.566468	0.852219	0.618596	1.55695	0.115532	0.454992	7.21221	0.822708	1.93938	0.575676	2.34455	0.259294	1.25611	1.30346	3.69844	0.296855	1.73243	0.697218	0.97665	1.27492	1.82108	0	0.0790311	0.941256	0.596808	2.02288	1.50561	1.01913	0.928533	3.82916	2.54785	0.662034	0.390933	0.14757	0.0881166	0.968428	0.661549	4.581	0.24276	1.05644	0.621636
LINC00893	0.875985	0.733354	0.0674044	1.07993	0.78309	0.374202	0.130506	0.466018	0.388307	0.444532	0.832375	0.762335	0.0527972	0.138619	4.79099	0.877266	1.59671	0.0668139	0.377673	0.0625393	0.486754	0.773546	1.25588	0.0854159	0.455137	0.137185	0.969785	0.314435	1.10385	0.0406041	0.0802592	0.0955882	0.147191	1.40177	0.348805	1.0091	0.553989	2.18266	3.16315	0.366975	1.12486	0.22854	0.0715886	0.245869	0.190351	1.1132	0.0862861	0.175558	0.432888
AC012615.6	0.425606	0.476233	0.242979	1.06813	1.12989	0.578872	0.219851	0.797218	0.359063	0.462195	0.772678	1.38497	0.146463	0.254473	2.77232	0.470358	1.38425	0.171718	0.723468	0.101515	0.83318	0.650038	1.99955	0.132823	1.18519	0.162478	1.20575	0.258057	1.38348	0.014908	0.212167	0.250684	0.139874	1.63273	0.210519	1.65569	0.26543	1.36326	1.25399	0.329128	0.437291	0.390663	0.197131	0.361089	0.372739	3.70286	0.0995671	0.179048	0.648994
AC006435.2	0.788676	0.509957	0.125275	1.41609	0.896108	0.903455	0.156946	0.972174	0.315023	0.494041	3.33692	1.53379	0.0856658	0.11808	3.91436	0.840487	0.955264	0.12196	1.51067	0.144198	0.764726	0.906098	1.47402	0.132069	0.882454	0.180943	0.869013	0.297108	2.07611	0.0296469	0.128922	0.279173	0.0632182	1.9764	0.558199	1.31704	0.355724	1.33721	0.642332	0.278172	0.715022	0.207901	0.0914727	0.274176	0.30522	2.54758	0.108003	0.170911	0.526786
CCDC18-AS1	5.30194	2.38927	0.738291	2.83464	3.6278	1.16095	0.474033	2.22124	1.53784	1.73001	1.28022	2.6747	1.03812	1.19606	8.53181	2.77176	2.42328	0.798716	3.43752	0.431281	2.30794	2.99662	5.35611	0.885355	2.31272	0.853095	3.36508	0.797388	1.79302	0.393667	1.07579	0.51929	0.710675	4.26323	1.90699	4.41175	1.62134	5.16698	4.17936	1.32898	1.86351	1.10876	0.889487	0.929099	1.23104	3.90986	1.16957	0.694054	1.73515
Z68871.1	0.54472	0.50781	0.428818	1.06561	0.247639	0.158708	0.207566	0.456115	0.663338	0.225243	0.611976	0.826276	0.522494	0.275585	0.672521	0.649647	1.70047	0.212531	0.404804	0.355986	0.533908	0.934238	0.298683	0.19179	0.985451	0.520837	0.823788	0.205923	0.220603	0.177594	0.153179	0.282341	0.605913	1.03785	0.668755	0.517341	0.787368	0.698281	0.679015	1.17623	0.357809	0.78656	0.46967	0.497696	0.569878	0.634213	0.470521	0.480879	0.286873
AL109811.3	1.74619	3.96792	0.583833	3.03111	3.49059	3.12095	0.445221	1.93049	1.2809	1.71112	0.601798	3.32174	0.777649	1.05276	7.97625	1.36519	1.894	0.622752	2.19373	0.559047	1.59921	2.41618	5.10528	1.20721	4.34121	0.384973	1.82607	0.996073	3.71084	0.252306	1.01405	0.452545	0.627677	4.22999	1.10844	3.59835	0.927732	3.8973	4.34102	1.28811	2.85067	0.853614	0.593116	0.75926	0.680306	5.02444	0.663822	1.57572	1.43834
AC010834.3	0.808936	0.765906	0.799639	1.65796	1.40613	0.248947	0.353576	0.963111	1.95956	1.11732	0.904177	2.53581	1.2834	0.975398	3.27485	1.35395	1.32287	0.6411	0.835071	0.631667	1.46881	2.04811	2.07225	0.520682	1.68815	0.849248	1.92452	0.425944	0.820723	0.779219	0.369654	0.628936	0.980334	2.92198	0.898617	1.57475	1.14608	1.92582	1.19171	1.18271	0.711091	0.69023	0.789952	0.926518	1.08873	1.56237	1.30105	1.29148	0.778818
AC073046.1	0.973835	0.27661	0.962642	3.54379	0.973338	0.0461068	0.532064	0.804508	1.19612	0.545301	1.12477	1.51332	0.9758	0.426992	0.662883	0.857867	0.650011	0.848965	0.79665	0.638761	1.05473	1.79665	0.542319	0.185725	1.23704	1.5131	1.78218	0.256386	0.427254	0.187612	0.222503	0.820238	0.800116	1.78672	1.14803	0.751471	0.762468	1.56492	0.597766	0.673068	0.366876	1.62724	0.744246	1.65242	1.24168	0.383848	0.227821	0.72104	0.625051
RAD51-AS1	3.17709	3.88004	0.846385	4.39299	3.60061	2.52337	0.554652	2.19822	2.18513	1.8809	2.28609	2.55594	1.22167	1.41145	10.6702	1.90364	2.87734	0.594539	2.12852	0.741419	3.24573	3.13813	7.00858	1.25988	4.31567	0.31973	2.23643	0.972784	2.78779	0.539273	1.0233	1.26228	0.919944	5.93182	1.86825	5.12125	1.01024	6.35748	2.44675	2.59544	3.5433	0.820029	1.13143	2.17538	0.888306	9.73584	1.03466	1.10882	1.85894
MHENCR	5.57128	3.79346	0.854692	4.50201	4.67729	7.09389	3.21231	3.50233	2.16775	3.73473	4.69913	7.49526	1.10859	7.01659	12.2816	3.09089	4.19343	1.54068	3.06612	1.33289	3.54946	4.03884	6.2316	1.98941	4.85285	2.68801	4.53697	5.4718	7.983	1.82693	1.91392	1.44386	1.69463	5.19246	3.09581	4.7565	2.54564	7.84521	6.08288	2.83596	7.82989	1.90486	1.44947	3.82161	2.14955	10.4099	3.24452	1.71146	4.38238
LINC01176	1.2478	2.32988	0.458961	2.73829	3.99496	0.549562	0.896313	1.91784	1.20392	1.16126	1.3666	3.23435	0.413542	0.432604	7.70151	1.45198	5.08249	0.386365	0.904336	0.406058	1.74524	2.69735	5.17126	0.243508	2.10638	0.292461	1.2624	1.81319	4.48146	0.469603	1.02547	0.300821	0.629431	2.79517	1.87362	3.0291	1.28099	1.93436	2.47948	0.975043	2.33222	0.808837	0.453402	1.55596	0.427554	9.77263	0.543093	0.601601	1.76818
AC020907.4	0.767173	0.888728	0.0839701	1.90269	1.31784	1.02557	0.0525995	0.807027	0.246349	0.539081	3.47034	2.51492	0.0401945	0.158296	6.23418	1.46294	1.42175	0.228895	3.06587	0.202974	0.805024	0.850285	3.77974	0.344262	0.707551	0.242568	1.01936	0.285144	2.0591	0.034776	0.494921	0.28069	0.14831	2.02853	1.37502	2.07674	0.323045	1.03138	0.664815	0.249521	1.13341	0.154022	0.061313	0.64322	0.179012	4.32595	0.0422291	0.367545	0.556129
AC005253.1	0.865976	1.3478	0.176585	1.75452	1.17123	0.242631	0.179748	0.784003	0.69938	0.425122	2.40436	1.40355	0.211318	0.197652	2.52955	1.74724	1.07052	0.180508	1.89281	0.142281	0.713447	0.894053	2.38881	0.144793	1.12285	0.35867	1.19092	0.249851	0.291455	0.137123	0.260198	0.393517	0.155945	1.62148	0.576596	1.05853	0.360903	1.638	0.291265	0.449048	0.417113	0.276665	0.241759	0.466989	0.87391	1.8404	0.111007	0.193232	0.471053
AC109460.2	0.891233	0.823244	0.0606707	1.90573	1.17889	0.131734	0.114014	0.422536	0.640778	0.415467	1.68457	1.5655	0.116167	0.17156	3.71314	1.0417	1.03305	0.248074	1.00259	0.130359	0.819853	0.955663	2.28549	0.0994954	1.00983	0.233683	0.92746	0.13735	0.495919	0.0837553	0.158931	0.247874	0.114302	1.81464	0.756942	1.62249	0.27231	1.5111	0.533719	0.563971	0.480433	0.17311	0.132901	0.324583	0.307956	2.166	0.0610234	0.24142	0.34229
AC104564.3	1.12305	0.618654	0	2.0498	1.20678	0.425373	0.237999	1.54795	0.334399	0.21343	0.973789	0.787801	0.227337	0.358123	2.4287	0.755476	0.327103	0.291287	1.14541	0.0765336	0.962666	0.737402	1.63746	0.233654	0.592866	0.377285	0.939544	0.215033	0.940647	0	0.311026	0.211674	0.201319	1.45171	0.444398	1.05999	0.456778	1.40973	0.501352	0.434237	0.256419	0.203265	0.208069	0.311828	0.549631	1.41652	0	0.113389	0.279593
AF127936.1	0.341543	0.93132	0.571963	1.8286	0.308716	0.0517458	0.577232	1.08879	0.223735	0.081599	0.0203602	0.585656	1.30809	0.0599018	0.783111	0.505462	0.601845	0.173235	0.191589	0.341373	0.539639	1.2656	0.669511	0.130275	0.495833	0.619596	1.22866	0.16785	0.0299692	0.71063	0.291335	0.849743	0.561232	1.40994	1.01588	0.172509	0.835345	1.52864	0.100631	0.711805	0.308809	0.466277	0.97448	0.208633	0.754832	0.0430793	0	0.0505766	0.607964
AC084018.1	0.995968	3.77195	0.463304	5.16571	3.08737	0.785912	0.556249	3.32343	1.63107	1.16496	0.568984	5.19462	0.591394	0.50948	11.6798	2.36888	3.01369	0.342041	3.10383	0.394041	2.85538	5.0042	4.14135	0.66481	3.08456	1.33837	6.56165	0.524425	2.54896	0.0319793	0.632111	0.559253	0.518257	7.4616	1.50528	6.70735	1.55959	3.79374	3.83114	1.16492	2.70988	0.566543	0.479249	1.07032	1.05825	8.9768	0.465997	0.921784	1.84674
LINC01187	0.0410324	0.0310798	0	0.0137303	0.00713242	0	0.00597825	0.00797595	1.91513	0	0	0.0263849	0	0.0449781	0.0058801	0.00722921	0.0109552	0.0195114	0.019181	0.010253	0	0.0128853	0	0.179986	0.00595685	0.00689234	0	0.0288074	0.00900113	0	0	0	0	0	0.0372092	0.00575693	0.00611933	0.0293056	0	0.013089	0	0	0.0069686	0.0208874	0	0.135856	0.307174	0	0
AL031714.1	0.39659	0.66888	0.162347	1.04396	0.87504	0.452646	0.151002	0.694837	0.542681	0.432694	2.33896	1.48704	0.188392	0.357056	4.07075	0.950265	1.26781	0.24474	1.40072	0.150629	0.517462	0.893371	1.5831	0.302542	1.27125	0.230937	1.06172	0.330406	1.09038	0.101872	0.257745	0.213784	0.0799403	1.0575	0.594602	1.87255	0.271279	0.785538	0.612813	0.503789	0.791534	0.294778	0.201162	0.391203	0.230734	2.13763	0.19298	0.148778	0.517697
AC108449.2	1.76309	1.72631	2.08039	6.44647	3.67762	0.325755	0.476159	2.44079	6.43203	1.8236	2.99926	5.56718	2.22148	0.603359	3.13049	3.27295	2.34216	1.69038	2.03698	2.90121	3.26568	4.59133	4.82782	2.36193	4.81946	2.65815	3.70549	0.362284	1.13199	1.52435	0.943219	2.98673	2.34599	9.42825	2.80768	3.57172	1.53914	2.1294	0.717969	3.01783	1.42563	4.13395	4.96613	3.0938	2.4125	3.38996	2.53512	4.61671	1.32484
AL512791.1	2.21548	0.419525	0.294455	2.22403	2.31062	1.01896	0.368898	1.29194	1.12302	0.945188	3.25459	2.6457	0.493321	0.485704	4.03661	1.89589	2.53505	0.25083	2.4165	0.593135	1.65344	1.68961	3.24307	0.543245	2.66493	0.478466	3.04498	0.833253	2.43	0.182921	0.337463	1.06631	0.260038	2.0324	1.83685	3.06395	0.424804	2.26044	1.01022	0.874988	1.82827	1.48529	0.698764	1.3963	0.672575	4.94012	0.44425	0.64443	0.704225
ARHGAP27P1-BPTFP1-KPNA2P3	0.640702	1.45589	0.225348	2.44198	1.6298	1.11868	0.327855	1.06315	0.469182	0.980034	1.048	1.9829	0.19486	0.294629	4.4967	0.770894	1.10564	0.292278	1.7678	0.355335	0.669034	1.2808	2.57593	0.315909	1.79675	0.25724	1.77145	0.784432	2.23507	0.156549	0.380848	0.194395	0.626555	3.25417	2.08595	1.43388	0.577964	2.62651	1.16641	0.591537	1.81325	0.435568	0.254778	0.880331	0.62874	3.37048	0.212035	0.740502	0.593778
LINC00115	0.396522	0.300343	0.167685	1.03735	0.651656	1.06497	0.115543	0.938934	0.49195	1.22724	0.730619	1.22078	0.0642136	0.221277	3.13044	0.914537	1.00093	0.239975	1.02228	0.279229	0.59711	0.543356	1.28477	0.192494	0.617513	0.18165	0.723774	0.341653	0.600977	0.18056	0.252576	0.186842	0.165855	1.33928	0.810681	1.02162	0.322554	2.14544	1.69934	0.436957	1.23128	0.164041	0.232636	0.366996	0.49026	1.95509	0.202392	0.29359	0.74038
LINC00342	3.2641	3.01492	0.489259	3.4284	3.51145	2.4177	0.602383	2.19249	1.1186	3.46052	4.13485	2.42539	0.500697	0.477064	10.2907	3.62939	2.88073	0.747318	4.63401	0.389684	2.7219	2.5056	8.15965	0.491092	2.1745	0.560465	3.4286	1.38769	4.77356	0.244548	1.52472	0.874127	0.846265	4.90743	2.46664	3.63823	1.09798	4.63657	2.09264	2.32926	2.75087	0.778799	0.609781	1.2308	1.11496	5.81534	0.704216	1.08755	2.11056
AC148477.4	0.0397165	0.250692	0.0246337	0.0354399	0.00920492	2.86824	0.0385769	0.0308807	0.794967	0.0316293	0.142056	0.0454022	0.117916	0.301848	0.0303548	0.195927	0.0353464	0.00839366	2.53321	0.0198484	0.00674755	0	0	2.27236	0.030751	0.0177902	0.0332268	0	0.0464665	0.0816159	0.0725958	0.027448	0.0522106	0	0.0576256	0	0.0868719	0	0.0260043	0.0450463	0.1064	0.331353	0.0269805	0.0898557	0.0900268	0.0250475	1.06541	0.0392088	0.0181275
AC022150.4	0.983495	0.732317	0.496273	1.79052	0.498378	0.189414	0.582879	0.537878	0.709776	0.65214	1.00364	1.16478	0.437991	0.460464	2.92388	0.458151	1.17495	0.634122	0.68572	0.787237	0.556491	1.26155	1.47043	0.489582	1.08415	0.588003	0.899492	0.204802	0.592387	0.475288	0.264066	1.1837	0.88201	2.12558	0.50186	0.668883	0.86512	1.15879	0.499327	1.24782	0.418661	0.493073	0.730396	0.825921	1.02964	1.1564	0.530355	0.938011	0.690454
AL356481.3	0.0412821	0.406496	0.230443	0.801204	0.717584	0.844356	0.0962342	0.256784	0.360569	0.394513	0.812109	0.707879	0.257385	0.217209	4.92202	0.436393	0.617228	0.0523472	1.02921	0.103154	0.568097	0.570406	0.441401	0.188955	0.6952	0.0554743	0.20722	0.0579655	0.652026	0.0636249	0.0754576	0.17118	0.217075	0.568062	0.239589	0.949883	0.0492526	0.668303	0.405441	0.263374	0.663567	0.516622	0.364573	0.196135	0.140364	1.95262	0.154522	0.152829	0.226105
AL022322.1	2.05402	1.38015	0.154111	0.63189	1.54333	0.539575	0.21238	1.05612	0.343617	0.979487	1.56019	1.27818	0.250816	0.116209	8.13734	0.572011	1.30025	0.178539	1.83775	0.115895	1.05533	0.98834	2.59768	0.101092	2.30858	0.122427	1.9817	0.279108	1.75873	0.153179	0.23213	0.188889	0.119766	3.76858	0.73304	1.71051	0.276681	1.64051	1.87089	0.373404	3.11192	0.508822	0.31508	0.550904	0.347317	4.62787	0.139506	0.257559	0.374246
AC087500.1	1.50661	0.919507	0.524372	1.18963	1.23595	0.426962	0.58114	0.564647	0.745526	0.530859	1.51842	0.957172	0.386161	0.798417	2.69646	0.588167	0.926044	0.302371	0.635034	0.287088	1.20984	1.02793	2.00881	0.330743	1.11406	0.320434	1.23323	0.578331	0.570647	0.334103	0.409446	0.674168	0.520075	1.49149	0.912133	1.11925	0.659513	1.2902	0.915482	0.839029	1.30668	0.47475	0.596416	0.816591	0.644935	1.82512	0.466564	0.553744	0.905326
RUSC1-AS1	1.87008	1.4216	0.270085	1.81631	2.45032	0.900106	0.295087	1.08135	0.560185	0.870992	1.91167	1.69017	0.288632	0.331539	4.85672	1.0372	1.49608	0.179776	1.35073	0.310401	1.55187	1.19996	4.28303	0.319313	2.03861	0.254021	1.47414	0.739406	1.22033	0.30695	0.427793	0.650871	0.355	2.1305	0.906081	2.26951	0.80144	2.22443	2.05546	0.855692	1.49891	0.533807	0.403592	0.563614	0.478224	4.53871	0.315878	0.479873	1.30343
AC010776.3	0	0	0	0	0	0	0	0	0	0	0	0	0	0	0.0320909	0.0394538	0	0	0.104681	0.0279781	0	0	0	0	0	0	0	0	0	0	0	0	0.110393	0	0	0	0	0	0	0	0	0	0	0	0	0	0	0	0
AL354733.3	1.15643	3.64203	0.396382	3.91039	2.24291	0.691602	0.39018	0.662536	1.19612	1.89038	0.907075	2.92227	1.13843	0.426992	3.90752	0.986547	1.30002	0.501661	3.67977	0.425841	1.76822	1.98778	2.7116	0.232156	1.55513	0.368051	1.27298	0.555502	0.694287	0.234515	0.556258	0.946428	0.520075	3.23844	1.05972	1.91284	0.580928	3.76739	1.97263	1.24259	0.428022	0.553954	0.248082	0.991454	0.482874	4.68294	0.626507	0.63091	0.875072
AP000757.1	0.194567	0.319311	1.5839	0.249574	0.924428	0.650975	0.311825	0.35299	2.10655	0.639164	0.328629	0.389237	0.49101	1.18013	1.19894	0.114265	0.33766	0.0719595	0.0909525	0.243088	0.330556	0.407332	1.24245	0.556604	1.81717	0.0326821	1.88548	0.204898	0.142272	0.712194	0.217336	0.302547	0.213146	0.461098	0.305827	0.982736	0.1741	0.339683	0.0636963	0.186197	4.08851	0.451932	0.638845	0.440195	0.211328	0.756683	1.0469	0.16807	0.34412
AC011462.4	1.21594	1.9221	0.245926	1.45061	2.42604	1.44174	0.15405	2.01417	0.461754	0.820987	3.81335	2.94621	0.470876	0.463605	5.879	2.04914	4.43209	0.0670371	3.78935	0.0792609	1.50893	1.16212	3.48582	0.32264	2.45597	0.248646	2.07873	0.742319	1.48444	0.122219	0.612007	0.164413	0.451736	1.98843	0.575293	2.93726	0.409981	1.15791	1.60957	0.517168	1.48711	0.180436	0.107742	0.932938	0.389464	8.43525	0.296826	0.58715	0.470529
AC004253.1	0.632344	2.02639	0	0.781276	1.28518	0.773801	0.283477	0.718588	0.159319	0.929693	2.49371	1.45964	0.129973	0.170622	2.53729	1.02839	0.961031	0.154199	0.939842	0.121544	0.818127	0.549898	1.56028	0.222641	0.847386	0.0653642	0.488325	0.239048	0.981676	0.0374839	0.414913	0.0504245	0.223803	1.74027	1.02335	1.06463	0.290166	0.509525	0.764356	0.310328	0.733	0.0830079	0.132175	0.0660292	0.275645	1.59517	0.0455174	0.0360151	0.666038
AC135050.3	1.37454	1.56171	0	1.52137	2.57307	1.52183	0.400529	1.76754	0.115438	1.38936	1.00849	0.770548	0.141263	0.324524	6.00022	0.819654	1.10097	0.301667	1.41689	0.0792609	0.511957	1.46095	3.20319	0.12099	1.28939	0.39073	1.50377	1.18771	0.742222	0.0814795	0.450953	0.219217	0.277991	1.35795	0.80541	0.91975	0.946111	3.52407	1.76534	0.337283	1.48711	0.481162	0.323225	0.394705	0.419423	2.66727	0.0494711	0.156573	1.52017
AL136304.1	0.792795	1.37762	0.347098	1.02993	1.36186	0.741876	0.163069	0.58016	0.458238	0.752065	0.667208	0.639734	0.249222	0.695226	2.19202	0.525844	0.298826	0.177405	0.755733	0.163141	0.21392	0.790816	1.24659	0.498063	1.32696	0.313337	0.858326	0.491112	1.84143	0.323437	0.539865	0.145032	0.490444	1.06953	0.575142	0.418752	0.361653	1.11023	0.916026	0.63472	0.983862	0.23875	0.506887	0.569745	0.39641	0.79409	0.829151	0.725113	0.383136
AC103563.7	0.595914	0.150457	0	0	0.103584	1.16617	0.434111	0	0.704826	0.177964	2.01302	0	0.0442308	3.74512	0.113862	0.139987	0.0265172	0.031485	0.0309517	0.198539	0.430277	0.343079	0.353982	1.09861	0.346046	0	0.0830902	0.0348642	0.087149	0	0.151283	0	0.0652814	0	0.108078	1.0033	1.09608	2.6955	0.0487717	0.0422427	0.049889	0.0282482	0.13494	0.337053	0.22513	0.0313181	0.604106	0.0367685	0.203992
AC010776.2	0.0439172	0	0.0408587	0	0	0	0	0.0341468	0.287688	0	0.0130901	0	0.0195581	0.0192561	0.025174	0	0	0	0.205295	0.23045	0.0223837	0	0	0	0	0.0147538	0	0.107914	0	0	0	0	0.346396	0	0	0	0.0130991	0	0	0	0	0	0.014917	0	0.0248871	0.0138484	0.226029	0.0812921	0.150336
ZNF213-AS1	1.86942	2.4368	1.01792	1.71176	1.99	1.72901	1.22881	1.1493	1.4556	1.48443	2.07332	1.85748	1.03259	2.80849	7.13555	1.75658	3.05273	0.854477	1.35033	0.69525	1.66186	2.54843	3.64129	1.31555	2.61714	1.25118	1.57001	2.80295	1.44325	0.910141	1.71292	1.04408	1.47164	2.43946	1.26157	4.45678	1.74192	3.05669	2.8892	1.99085	1.5796	1.19529	1.393	1.95733	0.932079	5.65261	1.22047	1.76505	1.65192
AC008870.2	0.347713	0.719888	0.0431331	0.977358	0.386823	0.456566	0.135094	0.558737	0.329011	0.373829	2.6532	1.2521	0.123881	0.10164	2.77712	0.914834	0.903605	0.132274	1.04027	0.0463387	0.413518	0.742505	0.991428	0.106103	0.673054	0.171326	0.756331	0.455685	0.854299	0.0893172	0.141237	0.0961216	0.274258	0.701756	0.269069	1.05375	0.179767	1.1258	1.09279	0.404235	0.489049	0.0923031	0.0787369	0.283203	0.236452	1.25725	0.173535	0.137307	0.460243
PDXDC2P-NPIPB14P	0.469775	0.582265	0.119198	0.937983	0.747747	0.476452	0.171959	0.540348	0.339103	0.521755	0.740615	1.14174	0.152153	0.289393	2.65277	0.67034	0.918404	0.300307	2.24562	0.166862	0.710388	0.848561	1.24537	0.192514	1.0461	0.33129	1.14981	0.498807	1.49214	0.0927473	0.196337	0.28978	0.273052	1.29643	0.591477	1.27681	0.611428	1.13502	0.983762	0.495388	0.71767	0.353356	0.168796	0.445335	0.323417	3.34219	0.127157	0.336329	0.443895
TTC28-AS1	2.53434	1.48916	0.583848	1.34218	1.63854	1.56247	0.717387	1.06971	0.936691	1.07336	0.90778	1.37521	0.689891	0.490668	2.54698	1.17059	1.40016	1.10182	1.42096	0.918927	1.24361	1.28991	2.39697	1.03446	1.57235	0.51895	1.18769	1.32174	1.19373	0.661142	0.89573	1.05771	0.927367	2.04713	1.35147	1.93457	1.4346	1.4543	1.03656	1.3075	1.20138	0.688986	0.99125	1.08718	0.660265	2.57942	0.392179	0.942291	0.881821
HCG27	1.00838	1.43593	0.290828	1.61964	3.42849	0.710405	0.79335	0.948691	1.0679	2.37301	0.781457	0.414984	0.179629	0.300654	6.2426	1.64868	0.942296	0.172619	0.534227	0.191497	1.16667	1.67196	3.89945	0.176928	1.16527	0.0948531	1.75471	0.523881	0.619373	0.427387	0.41164	0.512213	0.364539	3.92222	1.19972	2.37682	0.493258	6.91383	1.61427	0.806309	0.395085	0.453147	0.191805	0.698103	0.285716	4.1527	0.0471804	0.321045	1.18744
ADAMTS9-AS2	1.94637	0.897491	0.540499	0.775406	2.80018	0.984615	0.281188	0.706915	2.38303	1.25859	0.698518	1.42112	1.14599	0.595809	1.62744	1.81116	2.65703	0.591005	1.20086	1.0744	1.82513	1.30489	1.18152	1.45727	1.49049	1.83924	1.06817	0.467783	0.486731	0.680391	0.537952	1.02416	1.05065	1.88189	1.86682	1.4202	0.583479	1.31588	0.538336	2.46118	0.405583	0.791636	1.12378	2.13864	0.637979	3.72182	0.893783	1.00125	0.37752
[truncated: 490 more columns]
